# Supplementary material for: Rapid diagnosis of periprosthetic joint infection from synovial fluid in blood culture bottles by direct matrix-assisted laser desorption ionization time-of-flight mass spectrometry
Source: PLoS One. 2020 Sep 24;15(9):e0239290. doi: 10.1371/journal.pone.0239290 (PMC7515592; doi:10.1371/journal.pone.0239290)
Supplement: S1 Dataset — (XLS) [file pone.0239290.s003.xls]

No	Gender	Age	BMI	Prosthesis	PJI type Chronic= 2 Acute hematogenous= 3	Joints	Group 2	Group 1	Concordance with 607-1 and 607-2	Group 0
1	0	85	26.6	1	1	Knee	Staphylococcus aureus	Staphylococcus aureus	1	Staphylococcus aureus
2	0	74	24.9	1	2	Knee	Escherichia coli	Escherichia coli	1	Escherichia coli
3	1	57	21	2	2	Hip	No Growth	No Growth	1	No Growth
4	1	69	21.6	1	1	Hip	FAIL (polymicrobial)	Polymicrobial	0	B.fragilis
5	0	77	37.1	1	2	Knee	No Growth	No Growth	1	No Growth
6	1	56	19.2	1	2	Hip	Staphylococcus aureus	Staphylococcus aureus	1	Staphylococcus aureus
7	1	58	33.7	2	2	Hip	FAIL (polymicrobial)	Polymicrobial	0	No Growth
8	1	48	46.8	2	2	Knee	Staphylococcus aureus	Staphylococcus aureus	1	Staphylococcus aureus
9	1	57	30.7	1	2	Knee	FAIL (candida)	Candida parapsilosis	0	Candida parapsilosis
10	0	68	24.4	1	2	Knee	Staphylococcus aureus	Staphylococcus aureus	1	Staphylococcus aureus
11	1	49	22.5	2	2	Hip	Klebsiella pneumoniae	Klebsiella pneumoniae	1	Klebsiella pneumoniae
12	0	76	16.7	1	2	Hip	FAIL (Prppion.acnes)	Propion.acnes	0	No Growth
13	1	61	29.5	2	2	Hip	Staphylococcus epidermidis	Staphylococcus epidermidis	1	Staphylococcus epidermidis
14	1	47	35.9	1	2	Hip	Staphylococcus epidermidis	Staphylococcus epidermidis	1	Staphylococcus epidermidis
15	1	57	25.5	2	2	Hip	No Growth	No Growth	1	No Growth
16	0	78	23.4	1	2	Knee	No Growth	No Growth	1	No Growth
17	0	72	16.3	1	2	Hip	No Growth	No Growth	1	Klebsiella pneumoniae
18	0	61	45.8	1	2	Hip	Staphylococcus epidermidis	Staphylococcus epidermidis	1	Polymicrobial
19	0	71	31.4	1	2	Knee	FAIL (Staphylococcus epidermidis)	Staphylococcus epidermidis	0	No Growth
20	0	64	27.4	1	2	Knee	No Growth	No Growth	1	No Growth
21	0	50	25.5	1	2	Hip	Staphylococcus aureus	Staphylococcus aureus	1	Staphylococcus aureus
22	1	53	24.3	1	2	Hip	FAIL (Staphylococcus epidermidis)	Staphylococcus epidermidis	0	No Growth
23	0	66	25	1	2	Knee	Staphylococcus aureus	Staphylococcus aureus	1	Staphylococcus aureus
24	0	86	21.4	2	2	Knee	Staphylococcus aureus	Staphylococcus aureus	1	Staphylococcus aureus
25	1	48	48.6	2	2	Knee	No Growth	No Growth	1	No Growth
26	0	67	30.6	1	2	Knee	Staphylococcus aureus	Staphylococcus aureus	1	Staphylococcus aureus
27	1	53	20.6	1	1	Hip	Staphylococcus aureus	Staphylococcus aureus	1	Staphylococcus aureus
28	0	69	21.4	1	2	Hip	FAIL (polymicrobial)	Polymicrobial	0	Candida glabrata (T.glabrata)
29	0	81	23.6	1	1	Knee	Escherichia coli	Escherichia coli	1	Escherichia coli
30	1	70	22.7	2	2	Hip	Staphylococcus epidermidis	Staphylococcus epidermidis	1	No Growth
31	1	80	19.3	1	2	Hip	FAIL (Sphingobacterium thalpophilum)	Sphingobacterium thalpophilum	0	No Growth
32	1	62	21.1	1	2	Hip	Staphylococcus aureus	Staphylococcus aureus	1	Staphylococcus aureus
33	1	56	25.35154137	1	2	Knee	FAIL (polymicrobial)	Polymicrobial	0	No Growth
34	0	84	28.1969212	1	2	Hip	Escherichia coli	Escherichia coli	1	No Growth
35	0	83	21.77777778	1	2	Hip	Coagulase(-) staphylococcus	Coagulase(-) staphylococcus	1	No Growth
36	1	54	15.8	1	2	Hip	Streptococcus anginosus	Streptococcus anginosus	1	Streptococcus anginosus
37	1	47	28.71047932	1	2	Hip	Enterococcus faecalis	Enterococcus faecalis	1	Enterococcus faecalis
38	1	54	27.91551882	2	2	Hip	FAIL (Coagulase(-) staphylococcus)	Coagulase(-) staphylococcus	0	No Growth
39	1	8		1	2	Hip	Escherichia coli	Escherichia coli	1	Escherichia coli
40	0	7	22.89281998	1	2	Knee	FAIL (polymicrobial)	Polymicrobial	0	Staphylococcus aureus
41	1	86	29.4	2	2	Knee	Staphylococcus aureus	Staphylococcus aureus	1	Staphylococcus aureus
42	1	63	2.553544639	1	2	Hip	Staphylococcus epidermidis	Staphylococcus epidermidis	1	No Growth
43	0	68	25.04276128	2	2	Knee	Enterobacter cloacae	Enterobacter cloacae	1	Enterobacter cloacae
44	0	54	20.77562327	1	2	Knee	FAIL (Candida parapsilosis)	Candida parapsilosis	0	Candida parapsilosis
45	0	85	2.577777778	1	2	Hip	Klebsiella pneumoniae	Klebsiella pneumoniae	1	Staphylococcus aureus
46	0	79	28.76186998	2	2	Knee	No Growth	No Growth	1	No Growth
47	0	63	35.9375	1	2	Knee	Staphylococcus lugdunensis	Staphylococcus lugdunensis	1	Staphylococcus lugdunensis
48	1	55	20.89795918	1	2	Hip	Staphylococcus aureus	Staphylococcus aureus	1	Staphylococcus aureus
49	1	66	30.46875	1	2	Knee	Klebsiella pneumoniae	Klebsiella pneumoniae	1	No Growth
50	0	67	25.5588462	1	2	Knee	No Growth	No Growth	1	No Growth
51	1	78	27.66009594	1	1	Knee	No Growth	No Growth	1	No Growth
52	1	72	30.96418733	1	2	Hip	Staphylococcus epidermidis	Staphylococcus epidermidis	1	Staphylococcus epidermidis
53	1	67	27.54820937	1	1	Knee	FAIL (Coagulase(-) staphylococcus)	Coagulase(-) staphylococcus	0	Coagulase(-) staphylococcus
54	1	81	25.6543724	1	2	Knee	FAIL (polymicrobial)	Polymicrobial	0	Streptococcus oralis
55	0	79	27.70083102	1	2	Knee	Staphylococcus lugdunensis	Staphylococcus lugdunensis	1	No Growth
56	1	66	23.39368691	2	2	Hip	Pseudomonas aeruginosa	Pseudomonas aeruginosa	1	No Growth
57	0	84		1	1	Hip	Staphylococcus aureus	Staphylococcus aureus	1	Staphylococcus aureus
58	0	79	21.50446956	1	2	Hip	No Growth	No Growth	1	No Growth
59	1	66	30.4	2	2	Hip	FAIL (polymicrobial)	Polymicrobial	0	Staphylococcus aureus
60	0	67	6.24426079	1	2	Knee	Staphylococcus aureus	Staphylococcus aureus	1	No Growth
61	0	66	33.76932224	1	1	Hip	Staphylococcus aureus	Staphylococcus aureus	1	Staphylococcus aureus
62	1	54	24.4	1	2	Hip	Pseudomonas aeruginosa	Pseudomonas aeruginosa	1	Pseudomonas aeruginosa
63	0	70	25.26913202	2	2	Knee	Staphylococcus aureus	Staphylococcus aureus	1	Coagulase(-) staphylococcus
64	0	76		1	2	Hip	No Growth	No Growth	1	No Growth
65	1	76	24.02380867	1	2	Hip	No Growth	No Growth	1	No Growth
66	0	78	29.296875	2	2	Knee	Staphylococcus aureus	Staphylococcus aureus	1	Staphylococcus aureus
67	0	71	22.89281998	1	2	Knee	No Growth	No Growth	1	No Growth
68	0	77		2	2	Knee	FAIL (Coagulase(-) staphylococcus)	Coagulase(-) staphylococcus	0	Polymicrobial
69	0	75	30.54282938	1	1	Knee	No Growth	No Growth	1	No Growth
70	1	58	20.19509221	2	1	Hip	Staphylococcus epidermidis	Staphylococcus epidermidis	1	Staphylococcus epidermidis
71	1	74	21.4	1	1	Hip	FAIL (polymicrobial)	Polymicrobial	0	Polymicrobial
72	0	79	24.4	1	2	Knee	Staphylococcus aureus	Staphylococcus aureus	1	No Growth
73	0	86	26.34755463	1	2	Hip	Pseudomonas aeruginosa	Pseudomonas aeruginosa	1	Pseudomonas aeruginosa
74	1	53	31.21748179	1	2	Knee	Staphylococcus aureus	Staphylococcus aureus	1	Staphylococcus aureus
75	1	63	26.93877551	1	2	Hip	Klebsiella pneumoniae	Klebsiella pneumoniae	1	No Growth
76	0	82		1	2	Knee	Staphylococcus aureus	Staphylococcus aureus	1	No Growth
77	0	66	27.0551509	2	2	Knee	Staphylococcus aureus	Staphylococcus aureus	1	Staphylococcus aureus
78	0	63	35.3798127	1	2	Knee	Staphylococcus aureus	Staphylococcus aureus	1	Staphylococcus aureus
79	0	78	30.11937557	1	2	Knee	No Growth	No Growth	1	No Growth
80	1	64	23.4375	1	2	Hip	Staphylococcus epidermidis	Staphylococcus epidermidis	1	Staphylococcus epidermidis
